# Supplementary material for: Fat-to-blood recirculation of partially dysfunctional PD-1+CD4 Tconv cells is associated with dysglycemia in human obesity
Source: iScience. 2024 Feb 1;27(3):109032. doi: 10.1016/j.isci.2024.109032 (PMC10877684; doi:10.1016/j.isci.2024.109032)
Supplement: Table S2. List of genes positively correlated with HOMA-IR (Pearson correlation coefficient >0.8; p-value <0.05), related to Figure 2 [file mmc2.xlsx]

## Sheet: Sheet1
Supplementary Table S2. List of genes positively correlated with HOMA-IR (Pearson correlation coefficient >0.8; p-value <0.05).
	pearson	pvalue
PPP4C	0.96854	0.000331509
RRP36	0.963163	0.000490378
CRK	0.956469	0.000741737
MT-ND6	0.955674	0.000775719
ELL2	0.953677	0.000865121
R3HDM4	0.952868	0.000903021
EIF2AK1	0.951913	0.000948934
SRRT	0.944182	0.00137177
NFIL3	0.939219	0.00169275
E2F4	0.933034	0.00214948
FAM214B	0.93254	0.00218869
NBPF8	0.92984	0.00241076
S1PR4	0.929663	0.00242574
CYTH1	0.929066	0.00247678
GNA15	0.928559	0.00252058
MKRN1	0.928177	0.00255381
AP3M2	0.92434	0.00290259
CNP	0.914385	0.00393197
LINC00937	0.914299	0.00394173
EMP3	0.91383	0.0039948
ARF6	0.912907	0.00410053
ZFYVE16	0.912662	0.00412886
CLCN7	0.910616	0.00436998
PIK3AP1	0.910453	0.00438955
XBP1	0.909968	0.00444808
TDRD7	0.908457	0.00463317
IKBKB	0.90725	0.00478428
USP15	0.906897	0.0048289
MRGBP	0.905802	0.0049691
SECTM1	0.901848	0.00549515
ORMDL3	0.898955	0.00589953
AL122020.1	0.894717	0.0065223
NSMCE3	0.894694	0.00652579
ARRB2	0.894498	0.0065555
ZNF131	0.893567	0.00669771
MOB2	0.893165	0.00675953
LAMA1	0.89273	0.00682699
OSMR-AS1	0.89252	0.00685965
AC026410.1	0.89252	0.00685965
UNC93B2	0.89252	0.00685965
PSME2P6	0.89252	0.00685965
IFITM9P	0.89252	0.00685965
AC107954.1	0.89252	0.00685965
ZFX-AS1	0.89252	0.00685965
CD99	0.89252	0.00685965
AL390039.1	0.89252	0.00685965
SEC31B	0.891375	0.00703922
WASH5P	0.89024	0.00722006
BAG3	0.889979	0.00726194
ELL2P1	0.888702	0.00746922
AGPAT4	0.888245	0.00754422
STARD7	0.888103	0.00756751
AL157713.1	0.886605	0.00781691
YWHAZP4	0.886605	0.00781691
FGF6	0.886605	0.00781691
SLC24A4	0.88605	0.00791041
RN7SL382P	0.885665	0.00797576
AC009690.2	0.884663	0.00814709
PRKRIP1	0.884621	0.00815419
FTH1P20	0.884469	0.00818041
ITIH6	0.884275	0.0082139
AL356981.1	0.884275	0.0082139
SLC34A2	0.884275	0.0082139
AC004129.1	0.884275	0.0082139
OR4C11	0.884275	0.0082139
VDAC1P2	0.884275	0.0082139
AC239600.2	0.884275	0.0082139
RNVU1-1	0.884275	0.0082139
AL513175.1	0.884275	0.0082139
MORF4L2P1	0.884275	0.0082139
SLC25A6P2	0.884275	0.0082139
CAP1P2	0.884275	0.0082139
HRK	0.884275	0.0082139
AC008543.5	0.884275	0.0082139
TNFSF12	0.884056	0.00825188
AP000902.1	0.883499	0.00834867
SEMA4B	0.883197	0.00840147
PPP4R2	0.882659	0.00849613
PLEKHM2	0.88152	0.00869823
TBXA2R	0.881513	0.00869946
AC034236.1	0.881504	0.00870102
EIF4EP2	0.881501	0.00870162
CSNK1D	0.881443	0.00871196
SNF8	0.881193	0.00875673
LINC00189	0.881168	0.00876113
TMEM184B	0.880564	0.00886991
CYTH2	0.880188	0.00893816
PTPRE	0.879865	0.00899682
AC020655.1	0.879416	0.00907891
AC009303.4	0.878944	0.00916554
AC108022.1	0.878907	0.00917234
RPSAP4	0.878907	0.00917234
CRTC2	0.876497	0.0096225
CCZ1B	0.875571	0.00979892
KCNN4	0.87548	0.00981635
PDLIM7	0.874718	0.009963
AL591684.2	0.874086	0.0100855
YWHAE	0.873982	0.0101057
PTMAP9	0.873945	0.0101129
SLC7A11	0.872014	0.0104933
AC015871.5	0.871314	0.0106332
PHF1	0.871073	0.0106817
MCM8	0.87107	0.0106823
ARID3B	0.87106	0.0106842
CRY1	0.870634	0.0107701
NOD2	0.868001	0.0113099
GPAT3	0.865631	0.0118087
FTH1P11	0.865266	0.0118865
ZNF596	0.864748	0.0119976
PQBP1	0.86368	0.0122285
RPL6P27	0.863286	0.0123144
SEC24D	0.859745	0.0131014
EIF4E	0.859694	0.0131127
USP8	0.85848	0.013389
POR	0.858387	0.0134104
USP11	0.856955	0.013741
ATG4D	0.856248	0.0139057
IL4R	0.855745	0.0140239
AC004900.1	0.854912	0.0142205
TNFRSF4	0.854761	0.0142563
AC139495.3	0.854726	0.0142645
SLC43A2	0.854378	0.0143474
UCK1	0.853024	0.014672
AC004057.1	0.852067	0.0149039
AC073310.1	0.852067	0.0149039
COPA	0.851764	0.0149779
USP32	0.851374	0.0150732
SIPA1L1	0.851372	0.0150737
NUS1	0.851137	0.0151312
PADI6	0.850126	0.0153809
STX11	0.849192	0.0156134
CTLA4	0.849035	0.0156525
POLR2H	0.848468	0.015795
AC005747.1	0.847281	0.0160953
UBA2	0.847231	0.016108
MORF4L1	0.845496	0.016553
IPMK	0.843455	0.0170853
PTPRC	0.842457	0.017349
MIR1244-2	0.84138	0.0176364
AC004069.1	0.840989	0.0177412
CARD19	0.840863	0.0177753
CMTM3	0.840564	0.0178558
AC114730.2	0.839049	0.0182673
SMAP2	0.838696	0.0183641
HBP1	0.837655	0.0186506
SERPINB9	0.837437	0.0187112
LUC7L	0.836539	0.018961
AC078874.1	0.83638	0.0190054
TNFRSF25	0.835231	0.0193281
DENND1A	0.835107	0.0193631
TAF2	0.833589	0.0197949
PTPN11	0.83242	0.0201309
TXNL4A	0.832378	0.0201429
RPL27AP5	0.832353	0.0201503
TPM4	0.832237	0.0201837
FTH1	0.831919	0.020276
GADD45G	0.831712	0.0203362
AP001372.1	0.831532	0.0203884
MAN2A2	0.831384	0.0204315
LINC01943	0.831101	0.0205141
ATXN7L2	0.830122	0.020801
MZT2B	0.829994	0.0208386
LINC01678	0.829952	0.0208509
AC007032.1	0.829525	0.020977
RXRA	0.827873	0.0214688
MT-CO2	0.827539	0.0215691
AC018557.1	0.827236	0.0216601
AD000671.2	0.827037	0.02172
MBOAT7	0.82669	0.0218249
LDHAP5	0.826183	0.0219786
WDR37	0.824771	0.0224095
CREM	0.824587	0.022466
RAB5IF	0.823268	0.0228735
GPR137B	0.822935	0.0229771
CEP120	0.822473	0.0231211
LCP2	0.822338	0.0231634
SLC39A8	0.822214	0.0232023
VDR	0.822151	0.0232219
GOLGA8B	0.821938	0.0232888
LIF	0.821538	0.0234143
TRIP10	0.821255	0.0235034
TRIM25	0.821184	0.0235258
HMOX1	0.821124	0.0235449
C2orf66	0.820842	0.0236339
FOSL1	0.819589	0.0240323
RFXAP	0.818545	0.0243669
ATP1B3	0.818494	0.0243833
HIST1H2BC	0.818458	0.0243949
G0S2	0.818386	0.024418
AL391261.3	0.817786	0.0246116
FUBP3	0.817237	0.0247899
TOMM40L	0.817176	0.0248096
AC022149.1	0.815503	0.0253568
FTH1P10	0.814833	0.0255778
ZNF281	0.814651	0.0256381
WASH9P	0.814467	0.025699
PPIF	0.814132	0.0258102
MTF1	0.813085	0.0261596
AC034193.1	0.812801	0.0262547
YKT6	0.812781	0.0262616
SART1	0.812456	0.0263707
MIR7848	0.812336	0.0264111
AC005050.3	0.812217	0.0264511
RNF31	0.812058	0.026505
TPST1	0.811486	0.0266982
ZNF263	0.811437	0.026715
RNPS1	0.809948	0.0272223
HNRNPU	0.809126	0.0275046
CDA	0.808886	0.0275874
SLC10A3	0.808875	0.0275909
RPL41P1	0.808733	0.0276402
RPL5P9	0.807886	0.0279337
SEC24A	0.807348	0.0281207
RPL13AP5	0.80701	0.0282389
CLASRP	0.805835	0.0286514
SPHK1	0.805597	0.0287351
AC015912.3	0.804475	0.0291328
MAP1LC3B2	0.803987	0.0293067
NRIP3	0.80389	0.0293416
AC146944.2	0.803378	0.0295246
AMPD2	0.803016	0.0296547
ZNF688	0.801892	0.03006
DDA1	0.80186	0.0300717
NOMO2	0.800995	0.0303858
ZNF837	0.800484	0.0305724
TREML3P	0.800352	0.0306206
CYBA	0.800327	0.0306296
